# Supplementary material for: Evolution of Streptococcus pneumoniae Serotype 3 in England and Wales: A Major Vaccine Evader
Source: Genes (Basel). 2019 Oct 25;10(11):845. doi: 10.3390/genes10110845 (PMC6896183; doi:10.3390/genes10110845)
Supplement: Supplementary file 1 [file genes-10-00845-s001.csv]

ngs_id	Year	ST	Cluster	clade	Tet	NanA	SP2194	strH	PspA	PspC	ENA_accession
304271	2016	180	4	Clade_II	neg	nanVarIII	SPVarI	strVarII	Family2C5i1	g6
304293	2016	180	46	Clade_II	TET	nanVarIII	SPVarI	strVarII	Family2C5i1	g6
308591	2016	180	2	Clade_Ia	neg	nanVarI	SPVarI	strVarII	Family2C3i2	g8
385862	2017	180	3	Clade_II	TET	nanVarIII	SPVarI	strVarI	Family2C5i1	g6
393879	2017	180	1	Clade_Ia	neg	nanVarI	SPVarI	strVarI	Family2C3i1	g8
408581	2017	180	2	Clade_Ia	neg	nanVarI	SPVarI	strVarI	Family2C3i2	g8
414409	2017	180	2	Clade_Ia	neg	nanVarI	SPVarI	strVarI	Family2C3i1	g8
414436	2017	180	2	Clade_Ia	neg	nanVarI	SPVarI	strVarI	#NAME?	g8
422376	2017	180	4	Clade_II	neg	nanVarIII	SPVarI	strVarII	Family2C5i1	g6
423061	2017	180	1	Clade_Ia	neg	nanVarI	SPVarI	strVarI	Family2C3i1	g8
427003	2017	233	10	External	neg	nanVarIII	SPVarI	strVarI	Family1C2v3	g11
427466	2017	180	26	Clade_Ia	neg	nanVarI	SPVarI	strVarII	Family2C3i1	g8
429093	2017	180	3	Clade_II	TET	nanVarIII	SPVarI	strVarI	Family2C5i1	g6
432820	2017	180	3	Clade_II	TET	nanVarIII	SPVarI	strVarII	Family2C5i1	g6
432862	2017	180	2	Clade_Ia	neg	nanVarI	SPVarI	strVarII	Family2C3i1	-
433542	2017	180	4	Clade_II	neg	nanVarIII	SPVarI	strVarI	Family2C5i1	g6
433559	2017	180	16	Clade_Ib	neg	nanVarI	SPVarII	strVarI	Family2C3i1	g10
435557	2017	180	2	Clade_Ia	neg	nanVarI	SPVarI	strVarII	Family2C3i1	g8
436999	2017	180	3	Clade_II	TET	nanVarIII	SPVarI	strVarII	Family2C5i1	g6
437102	2017	180	4	Clade_II	neg	nanVarIII	SPVarI	strVarI	Family2C5i1	g6
438754	2017	180	2	Clade_Ia	neg	nanVarI	SPVarI	strVarII	Family2C3i1	g8
441544	2017	180	2	Clade_Ia	neg	nanVarI	SPVarI	strVarI	Family2C3i2	g8
442950	2017	180	2	Clade_Ia	neg	nanVarI	SPVarI	strVarII	Family2C3i1	g8
444491	2017	180	4	Clade_II	neg	nanVarI	SPVarI	strVarI	Family2C3i1	g8
446090	2017	1377	5	External	neg	nanVarII	SPVarI	strVarII	Family1C1v1	g9
448272	2017	180	4	Clade_II	neg	nanVarIII	SPVarI	strVarII	Family2C5i1	g6
449564	2017	180	1	Clade_Ia	neg	nanVarI	SPVarI	strVarII	Family2C3i1	g8
450294	2017	6199	58	External	TETM	-	SPVarI	strVarI	Family1C2i4	g8
451002	2017	233	10	External	neg	nanVarIII	SPVarI	strVarI	Family1C2v3	g11
452394	2017	NOVEL allele. Closest ST:180(SLV)	1	Clade_Ia	neg	nanVarI	SPVarI	strVarII	Family2C3i2	g8
452439	2017	180	3	Clade_II	TET	nanVarIII	SPVarI	strVarII	Family2C5i1	g6
453886	2017	180	2	Clade_Ia	neg	nanVarI	SPVarI	strVarII	Family2C3i1	g8
455429	2017	180	3	Clade_II	TET	nanVarIII	SPVarI	strVarII	Family2C5i1	g6
455459	2017	180	2	Clade_Ia	neg	nanVarI	SPVarI	strVarI	Family2C3i1	g8
456304	2017	180	3	Clade_II	TET	nanVarIII	SPVarI	strVarII	Family2C5i1	g6
457426	2017	1377	5	External	neg	nanVarII	SPVarI	strVarI	Family1C1i2	g2
458001	2017	180	4	Clade_II	neg	nanVarIII	SPVarI	strVarII	Family2C5i1	g6
458529	2017	180	3	Clade_II	TET	nanVarIII	SPVarI	strVarII	Family2C5i1	g6
460018	2017	1377	5	External	neg	nanVarII	SPVarI	strVarII	Family1C1v1	g9
461402	2017	180	3	Clade_II	TET	nanVarIII	SPVarI	strVarII	Family2C5i1	g6
462109	2017	180	3	Clade_II	TET	nanVarIII	SPVarI	strVarII	Family2C5i1	g6
463635	2017	180	59	Clade_II	neg	nanVarIII	SPVarI	strVarII	Family2C5i1	g6
464082	2017	180	3	Clade_II	TET	nanVarIII	SPVarI	strVarII	Family1C2i1	g6
464101	2017	180	3	Clade_II	TET	nanVarI	SPVarI	strVarII	Family2C3i1	g6
464136	2017	180	1	Clade_Ia	neg	nanVarI	SPVarI	strVarII	Family2C3i1	g8
465335	2017	180	27	Clade_Ia	neg	nanVarI	SPVarI	strVarII	Family2C3i2	g8
465355	2017	180	2	Clade_Ia	neg	nanVarI	SPVarI	strVarII	Family2C3i2	g8
466186	2018	180	4	Clade_II	neg	nanVarIII	SPVarI	strVarII	Family2C5i1	g6
466208	2018	180	4	Clade_II	neg	nanVarIII	SPVarI	strVarII	Family2C5i1	g6
467563	2018	180	28	Clade_II	TET	nanVarIII	SPVarI	strVarII	Family2C5i1	g6
468748	2018	180	4	Clade_II	neg	nanVarIII	SPVarI	strVarII	Family2C5i1	g6
468957	2018	180	2	Clade_Ia	neg	nanVarI	SPVarI	strVarII	Family2C3i1	g8
470386	2018	180	2	Clade_Ia	neg	nanVarI	SPVarI	strVarII	Family2C3i1	g8
471067	2018	700	29	External	TETM	nanVarIII	SPVarI	strVarI	Family1C2i4	g5
471111	2017	180	4	Clade_II	neg	nanVarIII	SPVarI	strVarI	Family2C5i1	g6
473217	2018	1220	7	External	neg	nanVarII	SPVarI	strVarI	Family2C5i1	g6
473234	2018	180	30	Clade_Ia	neg	nanVarI	SPVarI	strVarII	Family2C3i2	g8
475279	2018	232	31	External	neg	nanVarII	SPVarI	strVarII	-	g11
486499	2018	180	2	Clade_Ia	neg	nanVarI	SPVarI	strVarII	Family2C3i2	g8
486671	2018	180	2	Clade_Ia	neg	nanVarI	SPVarI	strVarII	Family2C3i1	g8
487985	2018	180	3	Clade_II	TET	nanVarIII	SPVarI	strVarII	Family2C5i1	g6
491316	2018	180	4	Clade_II	neg	nanVarIII	SPVarI	strVarII	Family2C5i1	g6
492666	2018	180	3	Clade_II	TET	nanVarIII	SPVarI	strVarII	Family2C5i1	g6
494546	2018	180	1	Clade_Ia	neg	nanVarI	SPVarI	strVarII	Family2C3i1	g8
495977	2018	180	3	Clade_II	TET	nanVarIII	SPVarI	strVarII	Family2C5i1	g6
497280	2018	1377	5	External	neg	nanVarII	SPVarI	strVarII	Family1C1v1	g9
498836	2018	180	2	Clade_Ia	neg	nanVarI	SPVarI	strVarII	Family2C3i1	g8
504516	2018	180	6	Clade_II	neg	nanVarI	SPVarI	strVarI	Family1C1i3	g6
505466	2018	NOVEL allele. Closest ST:180(SLV)	4	Clade_II	neg	nanVarIII	SPVarI	strVarII	Family2C5i1	g6
506400	2018	180	1	Clade_Ia	neg	nanVarI	SPVarI	strVarI	Family2C3i1	g8
507264	2018	180	6	Clade_II	neg	nanVarIII	SPVarI	strVarI	Family1C1i3	g6
507268	2018	1377	5	External	neg	nanVarII	SPVarI	strVarII	Family1C1v1	g9
507366	2018	180	3	Clade_II	TET	nanVarI	SPVarI	strVarII	Family2C5i1	g6
509355	2018	180	32	Clade_Ia	neg	nanVarIII	SPVarI	strVarII	Family2C3i1	g8
509376	2018	180	4	Clade_II	neg	nanVarIII	SPVarI	strVarI	Family2C5i1	g6
513369	2018	180	3	Clade_II	TET	nanVarIII	SPVarI	strVarII	Family2C5i1	g6
516200	2018	180	3	Clade_II	TET	nanVarIII	SPVarI	strVarII	Family2C5i1	g6
517597	2018	505	12	Clade_Ib	neg	nanVarIII	SPVarII	strVarI	Family1C1i2	g11
520161	2018	180	3	Clade_II	TET	nanVarIII	SPVarI	strVarI	Family2C5i1	g6
523033	2018	180	3	Clade_II	TET	nanVarIII	SPVarI	strVarII	Family2C5i1	g6
523811	2018	180	1	Clade_Ia	neg	nanVarI	SPVarI	strVarII	-	g8
524360	2018	180	1	Clade_Ia	neg	nanVarI	SPVarI	strVarII	Family2C3i1	g8
528063	2018	180	1	Clade_Ia	neg	nanVarI	SPVarI	strVarI	Family2C3i1	g8
529201	2018	180	3	Clade_II	TET	nanVarIII	SPVarI	strVarII	Family2C5i1	g6
534726	2018	180	1	Clade_Ia	neg	nanVarI	SPVarI	strVarII	Family2C3i1	g8
538999	2018	180	3	Clade_II	TET	nanVarIII	SPVarI	strVarII	Family2C5i1	g6
542023	2018	180	4	Clade_II	neg	nanVarIII	SPVarI	strVarII	Family2C5i1	g6
546755	2018	180	3	Clade_II	TET	nanVarII	SPVarI	strVarII	Family2C5i1	g6
548994	2018	180	14	Clade_II	TETM	nanVarIII	SPVarI	strVarI	Family1C1i3	g6
550143	2018	180	3	Clade_II	TET	nanVarIII	SPVarI	strVarI	Family2C5i1	g6
553816	2018	180	4	Clade_II	neg	nanVarIII	SPVarI	strVarII	Family2C5i1	g6
560747	2018	180	2	Clade_Ia	neg	nanVarI	SPVarI	strVarII	Family2C3i2	g8
569245	2018	180	4	Clade_II	neg	nanVarIII	SPVarI	strVarII	Family2C5i1	g6
573171	2018	180	4	Clade_II	neg	nanVarIII	SPVarI	strVarI	Family2C5i1	g6
577936	2018	180	1	Clade_Ia	neg	nanVarI	SPVarI	strVarI	Family2C3i1	g8
591594	2018	180	4	Clade_II	neg	nanVarIII	SPVarI	strVarII	Family2C5i1	g6
593463	2018	180	2	Clade_Ia	neg	nanVarI	SPVarI	strVarII	Family2C3i1	g8
605825	2018	180	15	Clade_II	TETM	nanVarIII	SPVarI	strVarII	Family1C1i3	g6
610018	2018	180	1	Clade_Ia	neg	nanVarI	SPVarI	strVarI	Family2C3i1	g8
618360	2018	180	1	Clade_Ia	neg	nanVarI	SPVarI	strVarII	Family2C3v1	g8
624289	2018	180	1	Clade_Ia	neg	nanVarI	SPVarI	strVarII	Family2C3i1	g8
626681	2018	1377	5	External	neg	nanVarII	SPVarI	strVarII	Family1C1v1	g2
632197	2018	180	2	Clade_Ia	neg	nanVarI	SPVarI	strVarII	Family2C3i1	g8
634717	2018	180	1	Clade_Ia	neg	nanVarI	SPVarI	strVarI	Family2C3i1	g8
636532	2018	180	2	Clade_Ia	neg	nanVarI	SPVarI	strVarI	Family2C3i2	g8
646217	2018	180	3	Clade_II	TET	nanVarIII	SPVarI	strVarII	Family2C5i1	g6
651006	2018	1377	5	External	neg	nanVarII	SPVarI	strVarII	Family1C1v1	g6
651036	2018	180	3	Clade_II	TET	nanVarIII	SPVarI	strVarII	Family2C5i1	g6
652775	2018	458	8	External	neg	-	SPVarI	strVarII	Family1C1v2	g8
655393	2018	180	2	Clade_Ia	neg	nanVarI	SPVarI	strVarI	Family2C3i1	g8
657343	2018	180	2	Clade_Ia	neg	nanVarI	SPVarI	strVarII	Family2C3i1	g8
660040	2018	180	15	Clade_II	TETM	nanVarIII	SPVarI	strVarI	Family1C1i3	g6
660143	2018	180	14	Clade_II	TETM	nanVarIII	SPVarI	strVarI	Family1C1i3	g6
661961	2018	180	3	Clade_II	TET	nanVarIII	SPVarI	strVarII	Family2C5i1	g6
665078	2018	180	4	Clade_II	neg	nanVarI	SPVarI	strVarII	Family2C5i1	g6
695818	2010	180	2	Clade_Ia	neg	nanVarI	SPVarI	strVarII	Family2C3i2	g8
695819	2010	180	2	Clade_Ia	neg	nanVarI	SPVarI	strVarII	Family2C3i1	g8
695820	2010	180	2	Clade_Ia	neg	nanVarI	SPVarI	strVarII	Family2C3i1	g8
695821	2010	180	2	Clade_Ia	neg	nanVarI	SPVarI	strVarII	Family2C3i1	g8
695822	2010	180	2	Clade_Ia	neg	nanVarI	SPVarI	strVarII	Family2C3i1	g8
695823	2010	180	1	Clade_Ia	neg	nanVarI	SPVarI	strVarI	Family2C3i1	g8
695824	2010	180	11	Clade_Ia	neg	nanVarI	SPVarI	strVarII	Family2C3i1	g8
695825	2010	180	1	Clade_Ia	neg	nanVarI	SPVarI	strVarI	Family2C3i1	g8
695826	2010	180	2	Clade_Ia	neg	nanVarI	SPVarI	strVarII	Family2C3i2	g8
695827	2010	180	1	Clade_Ia	neg	nanVarI	SPVarI	strVarI	Family2C3i1	g8
695828	2010	180	1	Clade_Ia	neg	nanVarI	SPVarI	strVarI	Family2C3i1	g8
695829	2010	180	1	Clade_Ia	neg	nanVarI	SPVarI	strVarII	Family2C3i2	g8
695830	2010	458	33	External	TETM	-	SPVarI	strVarI	Family1C1v2	g8
695831	2010	180	1	Clade_Ia	neg	nanVarI	SPVarI	strVarII	Family2C3i1	g8
695833	2010	180	1	Clade_Ia	neg	nanVarI	SPVarI	strVarI	Family2C3i2	g8
695835	2010	180	1	Clade_Ia	neg	nanVarI	SPVarI	strVarII	Family2C3i2	g8
695837	2010	180	1	Clade_Ia	neg	nanVarI	SPVarI	strVarI	Family2C3i2	g8
695839	2010	260	9	External	neg	nanVarII	SPVarI	strVarII	Family2C5i1	g6
695841	2010	180	1	Clade_Ia	neg	nanVarI	SPVarI	strVarII	Family2C3i2	g8
695844	2010	180	2	Clade_Ia	neg	nanVarI	SPVarI	strVarI	Family2C3i2	g8
695846	2010	180	1	Clade_Ia	neg	nanVarI	SPVarI	strVarI	Family2C3i1	g8
695848	2010	505	12	Clade_Ib	neg	nanVarIII	SPVarII	strVarI	Family1C1i2	g11
695850	2010	180	1	Clade_Ia	neg	nanVarI	SPVarI	strVarII	Family2C3i2	g8
695852	2010	180	2	Clade_Ia	neg	nanVarI	SPVarI	strVarII	Family2C3i2	g8
695854	2010	180	2	Clade_Ia	neg	nanVarI	SPVarI	strVarII	Family2C3i1	g8
695856	2010	180	2	Clade_Ia	neg	nanVarI	SPVarI	strVarII	Family2C3i2	g8
695858	2010	260	9	External	neg	nanVarII	SPVarI	strVarI	Family2C5i1	g3
695861	2010	260	9	External	neg	nanVarII	SPVarI	strVarI	Family2C5i1	g6
695863	2010	458	8	External	neg	-	SPVarI	strVarII	Family2C3i1	g8
695866	2010	180	1	Clade_Ia	neg	nanVarI	SPVarI	strVarII	Family2C3i1	g8
695868	2011	180	1	Clade_Ia	neg	nanVarI	SPVarI	strVarII	Family2C3i1	g8
695870	2011	1377	5	External	neg	nanVarII	SPVarI	strVarII	Family1C1v1	g6
695872	2011	180	1	Clade_Ia	neg	nanVarI	SPVarI	strVarII	Family2C3i1	g8
695874	2011	180	2	Clade_Ia	neg	nanVarI	SPVarI	strVarII	Family2C3i1	g8
695876	2011	505	12	Clade_Ib	neg	nanVarIII	SPVarII	strVarI	Family1C1i2	g11
695878	2011	233	10	External	neg	nanVarIII	SPVarI	strVarI	Family1C2v3	g11
695880	2011	180	3	Clade_II	TET	nanVarIII	SPVarI	strVarII	Family2C5i1	g6
695882	2011	180	1	Clade_Ia	neg	nanVarI	SPVarI	strVarII	Family2C3i1	g8
695884	2011	1220	7	External	neg	nanVarII	SPVarI	strVarI	Family2C5i1	g6
695886	2011	180	2	Clade_Ia	neg	nanVarI	SPVarI	strVarI	Family2C3i1	g8
697417	2011	180	1	Clade_Ia	neg	nanVarI	SPVarI	strVarII	Family2C3i1	g8
697421	2011	180	1	Clade_Ia	neg	nanVarI	SPVarI	strVarII	Family2C3i2	g8
697423	2011	180	2	Clade_Ia	neg	nanVarI	SPVarI	strVarII	Family2C3i1	g8
697425	2011	180	13	Clade_Ia	neg	nanVarI	SPVarI	strVarII	Family2C3i2	g8
697427	2011	180	2	Clade_Ia	neg	nanVarI	SPVarI	strVarII	Family2C3i2	g8
697429	2011	138	34	External	neg	nanVarIII	SPVarI	strVarI	Family1C2i2	g7
697431	2011	180	2	Clade_Ia	neg	nanVarI	SPVarI	strVarII	Family2C3i2	g8
697433	2011	180	3	Clade_II	TET	nanVarIII	SPVarI	strVarII	Family2C5i1	g6
697435	2011	180	1	Clade_Ia	neg	nanVarI	SPVarI	strVarII	Family2C3i1	g8
697437	2011	180	2	Clade_Ia	neg	nanVarI	SPVarI	strVarII	Family2C3i2	g8
697439	2011	180	1	Clade_Ia	neg	nanVarI	SPVarI	strVarI	Family2C3i1	g8
697441	2011	180	2	Clade_Ia	neg	nanVarI	SPVarI	strVarII	Family2C3i1	g8
697443	2011	180	1	Clade_Ia	neg	nanVarI	SPVarI	strVarII	Family2C3i1	g8
697445	2011	180	2	Clade_Ia	neg	nanVarI	SPVarI	strVarI	Family2C3i2	g8
697447	2011	180	1	Clade_Ia	neg	nanVarI	SPVarII	strVarII	Family2C3i2	g8
697449	2011	180	2	Clade_Ia	neg	nanVarI	SPVarI	strVarII	Family2C3i1	g8
697451	2011	180	1	Clade_Ia	neg	nanVarI	SPVarI	strVarII	Family2C3i1	g8
697453	2011	180	1	Clade_Ia	neg	nanVarI	SPVarI	strVarII	Family2C3i1	g8
697455	2011	180	2	Clade_Ia	neg	nanVarI	SPVarI	strVarI	Family2C3i2	g8
697457	2011	180	2	Clade_Ia	neg	nanVarI	SPVarI	strVarI	Family2C3i1	g8
697459	2011	13720	1	Clade_Ia	neg	nanVarI	SPVarI	strVarII	Family2C3i1	g8
697461	2011	260	9	External	neg	nanVarII	SPVarI	strVarI	Family2C5i1	g6
697463	2011	180	1	Clade_Ia	neg	nanVarI	SPVarI	strVarII	Family2C3i1	g8
697466	2011	260	9	External	neg	nanVarII	SPVarI	strVarI	Family2C5i1	g6
697468	2011	180	2	Clade_Ia	neg	nanVarI	SPVarI	strVarII	Family2C3i1	g8
697470	2011	180	2	Clade_Ia	neg	nanVarI	SPVarI	strVarII	Family2C3i1	g8
697472	2011	180	1	Clade_Ia	neg	nanVarI	SPVarI	strVarII	Family2C3i1	g8
697473	2012	180	2	Clade_Ia	neg	nanVarI	SPVarI	strVarII	Family2C3i1	g8
697475	2012	180	3	Clade_II	TET	nanVarI	SPVarI	strVarII	Family2C5i1	g6
697477	2012	180	11	Clade_Ia	neg	nanVarI	SPVarI	strVarII	Family2C3i1	g8
697480	2012	180	1	Clade_Ia	neg	nanVarI	SPVarI	strVarII	Family2C3i1	g8
697481	2012	180	2	Clade_Ia	neg	nanVarI	SPVarI	strVarII	Family2C3i1	g8
697484	2012	180	1	Clade_Ia	neg	nanVarI	SPVarI	strVarII	Family2C3i2	g8
697486	2012	180	1	Clade_Ia	neg	nanVarI	SPVarI	strVarI	Family2C3i1	g8
697487	2012	180	2	Clade_Ia	neg	nanVarI	SPVarI	strVarII	Family2C3i1	g8
697490	2012	180	1	Clade_Ia	neg	nanVarI	SPVarI	strVarII	Family2C3i1	g8
697491	2012	180	1	Clade_Ia	neg	nanVarI	SPVarI	strVarI	Family2C3i1	g8
697494	2012	180	1	Clade_Ia	neg	nanVarI	SPVarI	strVarII	Family2C3i1	g8
697729	2011	62	35	External	neg	nanVarIII	SPVarI	strVarII	Family2C3v1	g6
697730	2012	180	3	Clade_II	TET	nanVarIII	SPVarI	strVarI	Family2C5i1	g6
697731	2012	180	13	Clade_Ia	neg	nanVarI	SPVarI	strVarII	Family2C3i2	g8
697732	2012	180	2	Clade_Ia	neg	nanVarI	SPVarI	strVarII	Family2C3i2	g8
697733	2012	180	2	Clade_Ia	neg	nanVarI	SPVarI	strVarII	Family2C3i2	g8
697734	2012	1377	5	External	neg	nanVarII	SPVarI	strVarII	Family1C1v1	g6
697869	2014	180	1	Clade_Ia	neg	nanVarI	SPVarI	strVarII	Family2C3i2	g8
697870	2014	180	3	Clade_II	TET	nanVarIII	SPVarI	strVarII	Family2C5i1	g6
697871	2014	180	1	Clade_Ia	neg	nanVarI	SPVarI	strVarII	Family2C3i1	g8
697872	2014	180	1	Clade_Ia	neg	nanVarI	SPVarI	strVarII	Family2C3i1	g8
697873	2014	3848	1	Clade_Ia	neg	nanVarI	SPVarI	strVarII	Family2C3i2	g8
697874	2014	180	1	Clade_Ia	neg	nanVarI	SPVarI	strVarII	Family2C3i1	g8
697875	2014	180	1	Clade_Ia	neg	nanVarI	SPVarI	strVarII	Family2C3i1	g8
697876	2014	180	1	Clade_Ia	neg	nanVarI	SPVarI	strVarII	Family2C3i1	g8
697877	2014	180	2	Clade_Ia	neg	nanVarI	SPVarI	strVarI	Family2C3i1	g8
697878	2014	180	2	Clade_Ia	neg	nanVarI	SPVarI	strVarII	Family2C3i2	g8
697879	2014	180	2	Clade_Ia	neg	nanVarI	SPVarI	strVarII	Family2C3i1	g8
697880	2014	180	2	Clade_Ia	neg	nanVarI	SPVarI	strVarII	Family2C3i1	g8
697881	2014	180	1	Clade_Ia	neg	nanVarI	SPVarI	strVarII	Family2C3i1	g8
697882	2014	180	3	Clade_II	TET	nanVarIII	SPVarI	strVarII	Family2C5i1	g6
697883	2014	180	1	Clade_Ia	neg	nanVarI	SPVarI	strVarII	Family2C3i1	g8
697884	2014	180	4	Clade_II	neg	nanVarIII	SPVarI	strVarII	Family2C5i1	g6
697885	2014	180	4	Clade_II	neg	nanVarIII	SPVarI	strVarII	Family2C5i1	g6
697886	2014	180	1	Clade_Ia	neg	nanVarI	SPVarI	strVarII	Family2C3i1	g8
697887	2014	180	1	Clade_Ia	neg	nanVarI	SPVarI	strVarII	Family2C3i1	g8
697888	2015	1220	7	External	neg	nanVarII	SPVarI	strVarI	Family2C5v1	g6
697889	2015	180	2	Clade_Ia	neg	nanVarI	SPVarI	strVarII	Family2C3i1	g8
697890	2015	1377	5	External	neg	nanVarII	SPVarI	strVarII	Family1C1v1	g9
697891	2015	180	1	Clade_Ia	neg	nanVarI	SPVarI	strVarII	Family2C3i2	g8
697893	2015	180	1	Clade_Ia	neg	nanVarI	SPVarI	strVarII	Family2C3i1	g8
697917	2012	180	1	Clade_Ia	neg	nanVarI	SPVarI	strVarII	Family2C3i2	g8
697919	2012	180	11	Clade_Ia	neg	nanVarI	SPVarI	strVarI	Family2C3i2	g8
697921	2012	180	2	Clade_Ia	neg	nanVarI	SPVarI	strVarII	Family2C3i1	g8
697923	2012	1377	5	External	neg	nanVarII	SPVarI	strVarII	Family1C1v1	g2
697925	2012	1377	5	External	neg	nanVarII	SPVarI	strVarII	Family1C1v1	g2
697927	2012	180	1	Clade_Ia	neg	nanVarI	SPVarI	strVarII	Family2C3i2	g8
697929	2012	180	1	Clade_Ia	neg	nanVarI	SPVarI	strVarII	Family2C3i1	g8
697931	2012	180	2	Clade_Ia	neg	nanVarI	SPVarI	strVarI	Family2C3i1	g8
697933	2012	180	2	Clade_Ia	neg	nanVarI	SPVarI	strVarII	Family2C3i1	g8
697935	2012	180	2	Clade_Ia	neg	nanVarI	SPVarI	strVarI	Family2C3i1	g8
697937	2012	180	2	Clade_Ia	neg	nanVarI	SPVarI	strVarII	Family2C3i1	g8
697939	2012	180	1	Clade_Ia	neg	nanVarI	SPVarI	strVarI	Family2C3i1	g8
697941	2012	180	1	Clade_Ia	neg	nanVarI	SPVarI	strVarI	Family2C3i2	g8
697943	2013	180	2	Clade_Ia	neg	nanVarI	SPVarI	strVarII	Family2C3i1	g8
697945	2013	1220	7	External	neg	nanVarII	SPVarI	strVarI	Family2C5i1	g6
697947	2013	260	9	External	neg	nanVarII	SPVarI	strVarI	Family2C5i1	g6
697949	2013	180	1	Clade_Ia	neg	nanVarI	SPVarI	strVarII	Family2C3i1	g8
697951	2013	180	1	Clade_Ia	neg	nanVarI	SPVarI	strVarI	Family2C3i1	g8
697953	2013	180	1	Clade_Ia	neg	nanVarI	SPVarI	strVarII	Family2C3i1	g8
697955	2013	180	13	Clade_Ia	neg	nanVarI	SPVarI	strVarII	Family2C3i1	g8
697957	2013	180	2	Clade_Ia	neg	nanVarI	SPVarI	strVarII	Family2C3i1	g8
697959	2013	180	4	Clade_II	neg	nanVarI	SPVarI	strVarII	-	g8
697961	2013	180	11	Clade_Ia	neg	nanVarI	SPVarI	strVarII	Family2C3i2	g8
697963	2013	271	21	External	TETM	nanVarIII	SPVarI	strVarI	Family2C3i1	g6
697965	2013	505	36	Clade_Ib	neg	nanVarIII	SPVarII	strVarI	Family1C1i2	g11
697969	2013	180	2	Clade_Ia	neg	nanVarI	SPVarI	strVarII	Family2C3i1	g8
697971	2013	180	2	Clade_Ia	neg	nanVarI	SPVarI	strVarII	Family2C3i1	g8
697973	2013	233	10	External	neg	nanVarIII	SPVarI	strVarI	Family1C2v3	g11
697975	2013	180	2	Clade_Ia	neg	nanVarI	SPVarI	strVarII	Family2C3i1	g8
697977	2013	180	1	Clade_Ia	neg	nanVarI	SPVarI	strVarII	Family2C3i1	g8
697979	2013	180	2	Clade_Ia	neg	nanVarI	SPVarI	strVarI	Family2C3i2	g8
697981	2013	180	2	Clade_Ia	neg	nanVarI	SPVarI	strVarII	Family2C3i1	g8
697983	2013	180	1	Clade_Ia	neg	nanVarI	SPVarI	strVarII	Family2C3i1	g8
697985	2013	180	2	Clade_Ia	neg	nanVarI	SPVarI	strVarI	Family2C3i1	g8
697987	2013	180	1	Clade_Ia	neg	nanVarI	SPVarI	strVarI	Family2C3i1	g8
697989	2013	180	4	Clade_II	neg	nanVarIII	SPVarI	strVarII	Family2C5i1	g6
697990	2013	180	1	Clade_Ia	neg	nanVarI	SPVarI	strVarII	Family2C3i1	g8
697991	2013	180	4	Clade_II	neg	nanVarIII	SPVarI	strVarII	Family2C5i1	g6
697992	2013	505	12	Clade_Ib	neg	nanVarIII	SPVarII	strVarI	Family1C1i2	g8
697993	2014	180	2	Clade_Ia	neg	nanVarI	SPVarI	strVarII	Family2C3i2	g8
697995	2014	180	1	Clade_Ia	neg	nanVarI	SPVarI	strVarII	Family2C3i1	g8
697996	2014	180	1	Clade_Ia	neg	nanVarI	SPVarI	strVarI	Family2C3i1	g8
697997	2014	180	1	Clade_Ia	neg	nanVarI	SPVarI	strVarII	Family2C3i1	g8
697998	2014	180	1	Clade_Ia	neg	nanVarI	SPVarI	strVarII	Family2C3i1	g8
699723	2014	180	1	Clade_Ia	neg	nanVarI	SPVarI	strVarI	Family2C3i1	g8
699725	2015	180	4	Clade_II	neg	nanVarI	SPVarI	strVarII	Family2C5i1	g6
699727	2015	180	13	Clade_Ia	neg	nanVarI	SPVarI	strVarI	Family2C3i1	g8
699729	2015	180	2	Clade_Ia	neg	nanVarI	SPVarI	strVarI	#NAME?	g8
699731	2015	180	1	Clade_Ia	neg	nanVarI	SPVarI	strVarII	Family2C3i1	g8
699733	2015	180	1	Clade_Ia	neg	nanVarI	SPVarI	strVarII	Family2C3i1	g8
699735	2015	180	2	Clade_Ia	neg	nanVarI	SPVarI	strVarII	Family2C3i2	g8
699738	2015	180	1	Clade_Ia	neg	nanVarI	SPVarI	strVarII	Family2C3i1	g8
699739	2015	180	2	Clade_Ia	neg	nanVarI	SPVarI	strVarII	Family2C3i1	g8
699741	2015	180	3	Clade_II	TET	nanVarIII	SPVarI	strVarII	Family2C5i1	g6
699743	2015	180	2	Clade_Ia	neg	nanVarI	SPVarI	strVarII	Family2C3i1	g8
699745	2015	1220	7	External	neg	nanVarII	SPVarII	strVarI	Family2C5i1	g6
699747	2015	180	6	Clade_II	neg	nanVarIII	SPVarI	strVarII	Family1C1i3	g6
699749	2015	180	1	Clade_Ia	neg	nanVarI	SPVarI	strVarII	Family2C3i1	g8
699751	2015	180	2	Clade_Ia	neg	nanVarI	SPVarI	strVarI	Family2C3i1	g8
699753	2015	180	2	Clade_Ia	neg	nanVarI	SPVarI	strVarII	Family2C3i1	g8
699756	2015	180	1	Clade_Ia	neg	nanVarI	SPVarI	strVarII	Family2C3i1	g8
699758	2015	180	2	Clade_Ia	neg	nanVarI	SPVarI	strVarII	Family2C3i1	g8
699760	2015	180	2	Clade_Ia	neg	nanVarI	SPVarI	strVarII	Family2C3i1	g8
699762	2015	180	2	Clade_Ia	neg	nanVarI	SPVarI	strVarII	Family2C3i1	g8
699763	2015	180	3	Clade_II	TET	nanVarIII	SPVarI	strVarI	Family2C5i1	g6
699765	2015	180	14	Clade_II	TETM	nanVarIII	SPVarI	strVarII	Family1C1i3	g6
699768	2015	180	1	Clade_Ia	neg	nanVarI	SPVarI	strVarII	Family2C3i1	g8
699770	2015	180	4	Clade_II	neg	nanVarIII	SPVarI	strVarII	Family2C5i1	g6
699773	2015	180	3	Clade_II	TET	nanVarIII	SPVarI	strVarII	Family2C5i1	g6
699776	2015	180	2	Clade_Ia	neg	nanVarI	SPVarI	strVarI	Family2C3i1	g8
699777	2015	180	2	Clade_Ia	neg	nanVarI	SPVarI	strVarI	Family2C3i2	g8
699780	2015	180	3	Clade_II	TET	nanVarI	SPVarI	strVarI	Family2C5i1	g6
699782	2015	180	1	Clade_Ia	neg	nanVarI	SPVarI	strVarII	Family2C3i2	g8
699783	2016	180	4	Clade_II	neg	nanVarIII	SPVarI	strVarII	Family2C5i1	g6
699786	2016	180	1	Clade_Ia	neg	nanVarI	SPVarI	strVarI	Family2C3i1	g8
699788	2016	180	4	Clade_II	neg	nanVarI	SPVarI	strVarII	Family2C5i1	g6
699789	2016	180	2	Clade_Ia	neg	nanVarI	SPVarI	strVarII	Family2C3i2	g8
699791	2016	180	2	Clade_Ia	neg	nanVarI	SPVarI	strVarI	Family2C3i1	g8
699793	2016	1377	5	External	neg	nanVarIII	SPVarI	strVarII	Family1C1i2	g9
699795	2016	180	3	Clade_II	TET	nanVarIII	SPVarI	strVarI	Family2C5i1	g6
699798	2016	180	1	Clade_Ia	neg	nanVarI	SPVarI	strVarII	Family2C3i1	g8
699799	2016	180	2	Clade_Ia	neg	nanVarI	SPVarI	strVarII	Family2C3i1	g8
699801	2016	1377	5	External	neg	nanVarII	SPVarI	strVarII	Family1C1v1	g6
699803	2016	180	4	Clade_II	neg	nanVarIII	SPVarI	strVarII	Family2C5i1	g6
699805	2016	180	2	Clade_Ia	neg	nanVarI	SPVarI	strVarI	Family2C3i1	g8
699808	2016	NOVEL allele. Closest ST:1377(SLV)	5	External	neg	nanVarII	SPVarI	strVarII	Family1C1v1	g6
699809	2016	180	4	Clade_II	neg	nanVarIII	SPVarI	strVarI	Family2C5i1	g2
699811	2016	180	1	Clade_Ia	neg	nanVarI	SPVarI	strVarII	Family2C3i1	g8
699812	2016	180	37	Clade_Ia	neg	nanVarI	SPVarI	strVarII	Family2C3i1	g8
699813	2016	180	4	Clade_II	neg	nanVarIII	SPVarI	strVarII	Family2C5i1	g6
699814	2016	180	3	Clade_II	TET	nanVarIII	SPVarI	strVarII	Family2C5i1	g6
699815	2016	180	3	Clade_II	TET	nanVarIII	SPVarI	strVarII	Family2C5i1	g6
699816	2016	1377	5	External	neg	nanVarII	SPVarI	strVarII	Family1C1v1	g6
699817	2016	180	2	Clade_Ia	neg	nanVarI	SPVarI	strVarII	Family2C3i1	g8
699819	2016	180	1	Clade_Ia	neg	nanVarI	SPVarI	strVarII	Family2C3i1	g8
699820	2016	1220	7	External	neg	nanVarII	SPVarI	strVarI	Family2C5i1	g6
699821	2016	180	3	Clade_II	TET	nanVarIII	SPVarI	strVarII	Family2C5i1	g2
699822	2016	180	3	Clade_II	TET	nanVarIII	SPVarI	strVarII	Family2C5i1	g6
699823	2016	180	3	Clade_II	TET	nanVarIII	SPVarI	strVarI	Family2C5i1	g6
699824	2016	180	2	Clade_Ia	neg	nanVarI	SPVarI	strVarII	Family2C3i1	g8
699825	2016	1377	5	External	neg	nanVarII	SPVarI	strVarII	Family1C1v1	g9
699826	2016	1377	5	External	neg	nanVarII	SPVarI	strVarII	Family1C1v3	g2
699827	2016	180	4	Clade_II	neg	nanVarIII	SPVarI	strVarI	Family2C5i1	g6
699828	2016	180	2	Clade_Ia	neg	nanVarI	SPVarI	strVarII	Family2C3i2	g8
699829	2016	180	1	Clade_Ia	neg	nanVarI	SPVarI	strVarII	Family2C3i1	g8
699830	2016	180	3	Clade_II	TET	nanVarIII	SPVarI	strVarII	Family2C5i1	g6
699831	2016	180	1	Clade_Ia	neg	nanVarI	SPVarI	strVarII	Family2C3i1	g8
699832	2016	180	2	Clade_Ia	neg	nanVarI	SPVarI	strVarII	Family2C3i1	g8
699833	2016	180	4	Clade_II	neg	nanVarIII	SPVarI	strVarII	Family2C5i1	g6
699834	2016	180	2	Clade_Ia	neg	nanVarI	SPVarI	strVarI	Family2C3i1	g8
699835	2016	233	10	External	neg	nanVarIII	SPVarI	strVarI	Family1C2v3	g11
699836	2016	180	3	Clade_II	TET	nanVarIII	SPVarI	strVarI	Family2C5i1	g6
699837	2016	180	2	Clade_Ia	neg	nanVarI	SPVarI	strVarII	Family2C3i1	g8
699838	2016	180	1	Clade_Ia	neg	nanVarI	SPVarI	strVarII	Family2C3i1	g8
699839	2016	180	4	Clade_II	neg	nanVarIII	SPVarI	strVarII	Family2C5i1	g6
699840	2016	180	4	Clade_II	neg	nanVarIII	SPVarI	strVarII	Family2C5i1	g6
699841	2016	180	1	Clade_Ia	neg	nanVarI	SPVarI	strVarI	Family2C3i1	g8
699842	2016	180	4	Clade_II	neg	nanVarIII	SPVarI	strVarI	Family2C5i1	g6
699843	2016	180	2	Clade_Ia	neg	nanVarI	SPVarI	strVarII	Family2C3i1	g8
701576	2008	180	1	Clade_Ia	neg	nanVarI	SPVarI	strVarI	Family2C3i1	g8
701577	2008	180	1	Clade_Ia	neg	nanVarI	SPVarI	strVarI	Family2C3i2	g8
701578	2008	180	1	Clade_Ia	neg	nanVarI	SPVarI	strVarII	Family2C3i2	g8
701579	2008	1220	7	External	neg	nanVarII	SPVarI	strVarII	Family2C5i1	g3
701580	2008	180	1	Clade_Ia	neg	nanVarI	SPVarI	strVarI	Family2C3i1	g8
701581	2008	180	1	Clade_Ia	neg	nanVarI	SPVarI	strVarII	Family2C3i2	g8
701582	2008	NOVEL allele. Closest ST:1377(SLV)	5	External	neg	nanVarII	SPVarI	strVarII	Family1C1v1	g9
701583	2008	180	1	Clade_Ia	neg	nanVarI	SPVarI	strVarII	Family2C3i1	g8
701584	2008	180	1	Clade_Ia	neg	nanVarI	SPVarI	strVarII	Family2C3i1	g8
701585	2008	180	1	Clade_Ia	neg	nanVarI	SPVarI	strVarII	Family2C3i2	g8
701586	2008	180	1	Clade_Ia	neg	nanVarI	SPVarI	strVarII	Family2C3i2	g8
701587	2008	180	1	Clade_Ia	neg	nanVarI	SPVarI	strVarII	Family2C3i1	g8
701588	2008	180	4	Clade_II	neg	nanVarIII	SPVarI	strVarII	Family2C5i1	g6
701589	2008	180	2	Clade_Ia	neg	nanVarI	SPVarI	strVarII	Family2C3i1	g8
701590	2008	180	13	Clade_Ia	neg	nanVarI	SPVarI	strVarII	Family2C3i1	g8
701591	2008	180	2	Clade_Ia	neg	nanVarI	SPVarI	strVarII	Family2C3i2	g8
701592	2008	180	1	Clade_Ia	neg	nanVarI	SPVarI	strVarI	Family2C3i1	g8
701593	2008	180	1	Clade_Ia	neg	nanVarI	SPVarI	strVarII	Family2C3i1	g8
701594	2008	180	2	Clade_Ia	neg	nanVarI	SPVarI	strVarII	Family2C3i1	g8
701595	2008	180	2	Clade_Ia	neg	nanVarI	SPVarI	strVarII	Family2C3i1	g8
701596	2008	180	2	Clade_Ia	neg	nanVarI	SPVarI	strVarII	Family2C3i1	g8
701597	2008	180	3	Clade_II	TET	nanVarIII	SPVarI	strVarII	Family2C5i1	g6
701598	2008	180	1	Clade_Ia	neg	nanVarI	SPVarI	strVarI	Family2C3i2	g8
701599	2009	180	1	Clade_Ia	neg	nanVarI	SPVarI	strVarII	Family2C3i1	g8
701600	2009	180	2	Clade_Ia	neg	nanVarI	SPVarI	strVarII	Family2C3i2	g8
701601	2009	180	2	Clade_Ia	neg	nanVarI	SPVarI	strVarI	Family2C3i2	g8
701602	2009	180	1	Clade_Ia	neg	nanVarI	SPVarI	strVarII	Family2C3i1	g8
701603	2009	180	1	Clade_Ia	neg	nanVarI	SPVarI	strVarII	Family2C3i1	g8
701604	2009	260	9	External	neg	nanVarII	SPVarII	strVarI	Family2C5i1	g6
701605	2003	233	10	External	neg	nanVarIII	SPVarI	strVarI	Family1C2v3	g11
701606	2009	180	6	Clade_II	neg	nanVarIII	SPVarI	strVarII	Family1C1i3	g6
701607	2003	180	1	Clade_Ia	neg	nanVarI	SPVarI	strVarII	Family2C3i1	g8
701608	2009	180	1	Clade_Ia	neg	nanVarI	SPVarI	strVarII	Family2C3i1	g8
701609	2003	180	1	Clade_Ia	neg	nanVarI	SPVarI	strVarII	Family2C3i1	g8
701610	2009	180	1	Clade_Ia	neg	nanVarI	SPVarI	strVarII	Family2C3i1	g8
701611	2003	180	1	Clade_Ia	neg	nanVarI	SPVarI	strVarII	Family2C3i1	g8
701613	2003	180	1	Clade_Ia	neg	nanVarI	SPVarI	strVarI	Family2C3i1	g8
701614	2009	180	1	Clade_Ia	neg	nanVarI	SPVarI	strVarII	Family2C3i2	g8
701615	2003	180	1	Clade_Ia	neg	nanVarI	SPVarI	strVarII	Family2C3i1	g8
701616	2009	180	38	Clade_Ia	neg	nanVarI	SPVarI	strVarII	Family2C3i1	g8
701617	2003	180	1	Clade_Ia	neg	nanVarI	SPVarI	strVarII	Family2C3i1	g8
701618	2009	180	2	Clade_Ia	neg	nanVarI	SPVarI	strVarI	Family2C3i1	g8
701619	2003	180	1	Clade_Ia	neg	nanVarI	SPVarI	strVarII	Family2C3i1	g8
701620	2009	180	1	Clade_Ia	neg	nanVarI	SPVarI	strVarII	Family2C3i1	g8
701622	2009	180	1	Clade_Ia	neg	nanVarI	SPVarI	strVarII	Family2C3i1	g8
701623	2003	180	2	Clade_Ia	neg	nanVarI	SPVarI	strVarII	Family2C3i1	g8
701624	2009	260	9	External	neg	nanVarII	SPVarI	strVarI	Family2C5i1	g3
701625	2003	180	1	Clade_Ia	neg	nanVarI	SPVarI	strVarII	Family2C3i1	g8
701626	2009	260	9	External	neg	nanVarII	SPVarI	strVarI	Family2C5i1	g6
701627	2003	458	8	External	neg	-	SPVarI	strVarI	Family1C1v2	g8
701628	2009	NOVEL allele. Closest ST:271(SLV)	21	External	TETM	nanVarIII	SPVarI	strVarI	Family1C1i2	g9
701629	2003	180	1	Clade_Ia	neg	nanVarI	SPVarI	strVarII	Family2C3i2	g8
701630	2009	180	2	Clade_Ia	neg	nanVarI	SPVarI	strVarII	Family2C3i2	g8
701631	2003	180	1	Clade_Ia	neg	nanVarI	SPVarI	strVarII	Family2C3i2	g8
701632	2009	180	1	Clade_Ia	neg	nanVarI	SPVarI	strVarII	Family2C3i1	g8
701633	2003	180	1	Clade_Ia	neg	nanVarI	SPVarI	strVarII	Family2C3i1	g8
701634	2009	180	39	Clade_Ia	neg	nanVarI	SPVarI	strVarII	Family2C3i1	g8
701635	2003	1220	7	External	neg	nanVarII	SPVarI	strVarI	Family2C5i1	g6
701636	2009	180	2	Clade_Ia	neg	nanVarI	SPVarI	strVarI	Family2C3i2	g8
701637	2003	180	1	Clade_Ia	neg	nanVarI	SPVarI	strVarII	Family2C3i1	g8
701638	2009	180	2	Clade_Ia	neg	nanVarI	SPVarI	strVarII	Family2C3i2	g8
701639	2003	NOVEL allele. Closest ST:180(SLV)	1	Clade_Ia	neg	nanVarI	SPVarI	strVarII	Family2C3i1	g8
701640	2009	180	1	Clade_Ia	neg	nanVarI	SPVarI	strVarI	Family2C3i1	g8
701641	2003	180	1	Clade_Ia	neg	nanVarI	SPVarI	strVarII	Family2C3i2	g8
701642	2009	180	1	Clade_Ia	neg	nanVarI	SPVarI	strVarII	Family2C3i1	g8
701643	2003	180	1	Clade_Ia	neg	nanVarI	SPVarI	strVarII	Family2C3i1	g8
701644	2009	180	1	Clade_Ia	neg	nanVarI	SPVarI	strVarII	Family2C3i2	g8
701645	2003	180	1	Clade_Ia	neg	nanVarI	SPVarI	strVarI	Family2C3i1	g8
701646	2009	180	1	Clade_Ia	neg	nanVarI	SPVarI	strVarII	Family2C3i1	g8
701647	2003	180	2	Clade_Ia	neg	nanVarI	SPVarI	strVarI	Family2C3i1	g8
701648	2009	180	2	Clade_Ia	neg	nanVarI	SPVarI	strVarI	Family2C3i1	g8
701649	2003	180	1	Clade_Ia	neg	nanVarI	SPVarI	strVarII	Family2C3i1	g8
701650	2009	1377	5	External	neg	nanVarII	SPVarI	strVarII	Family1C1v1	g9
701652	2009	180	2	Clade_Ia	neg	nanVarI	SPVarI	strVarII	Family2C3i2	g8
701654	2009	13815	8	External	neg	-	SPVarI	strVarI	Family1C1v2	g8
701655	2003	180	2	Clade_Ia	neg	nanVarI	SPVarI	strVarII	Family2C3i1	g8
701656	2009	180	1	Clade_Ia	neg	nanVarI	SPVarI	strVarI	Family2C3i2	g8
701657	2003	180	1	Clade_Ia	neg	nanVarI	SPVarI	strVarII	Family2C3i1	g8
701658	2009	180	2	Clade_Ia	neg	nanVarI	SPVarI	strVarII	Family2C3i1	g8
701659	2003	180	1	Clade_Ia	neg	nanVarI	SPVarI	strVarII	Family2C3i1	g8
701661	2003	180	1	Clade_Ia	neg	nanVarI	SPVarI	strVarII	Family2C3i1	g8
701662	2009	180	2	Clade_Ia	neg	nanVarI	SPVarI	strVarII	Family2C3i2	g8
701663	2003	180	1	Clade_Ia	neg	nanVarI	SPVarI	strVarII	Family2C3i1	g8
701664	2009	180	1	Clade_Ia	neg	nanVarI	SPVarI	strVarII	Family2C3i1	g8
701665	2003	180	1	Clade_Ia	neg	nanVarI	SPVarI	strVarI	Family2C3i2	g8
701666	2009	180	2	Clade_Ia	neg	nanVarI	SPVarI	strVarII	Family2C3i1	g8
701667	2003	180	1	Clade_Ia	neg	nanVarI	SPVarI	strVarII	Family2C3i2	g8
701668	2009	180	16	Clade_Ib	neg	nanVarI	SPVarII	strVarII	Family2C3i2	g6
701669	2003	180	1	Clade_Ia	neg	nanVarI	SPVarI	strVarII	Family2C3i1	g8
701670	2009	180	1	Clade_Ia	neg	nanVarI	SPVarI	strVarII	Family2C3i2	g8
701671	2003	232	22	External	neg	nanVarII	SPVarI	strVarII	Family2C5i1	g11
701672	2009	180	2	Clade_Ia	neg	nanVarI	SPVarI	strVarII	Family2C3i2	g8
701673	2003	180	2	Clade_Ia	neg	nanVarI	SPVarI	strVarI	Family2C3i2	g8
701674	2009	180	1	Clade_Ia	neg	nanVarI	SPVarI	strVarII	Family2C3i1	g8
701675	2003	1220	7	External	neg	nanVarII	SPVarI	strVarI	Family2C5i1	g6
701678	2009	180	2	Clade_Ia	neg	nanVarI	SPVarI	strVarII	Family2C3i1	g8
701679	2003	180	1	Clade_Ia	neg	nanVarI	SPVarI	strVarII	Family2C3i2	g8
701680	2009	180	1	Clade_Ia	neg	nanVarI	SPVarI	strVarII	Family2C3i1	g8
701681	2004	180	1	Clade_Ia	neg	nanVarI	SPVarI	strVarII	Family2C3i1	g8
701682	2009	180	2	Clade_Ia	neg	nanVarI	SPVarI	strVarII	Family2C3i2	g8
701683	2004	233	10	External	neg	nanVarIII	SPVarI	strVarI	Family1C2v3	g11
701684	2009	180	1	Clade_Ia	neg	nanVarI	SPVarI	strVarII	Family2C3i1	g8
701685	2004	180	1	Clade_Ia	neg	nanVarI	SPVarI	strVarI	Family2C3i1	g8
701686	2009	180	2	Clade_Ia	neg	nanVarI	SPVarI	strVarII	Family2C3i1	g8
701687	2004	180	1	Clade_Ia	neg	nanVarI	SPVarI	strVarII	Family2C3i1	g8
701688	2010	180	1	Clade_Ia	neg	nanVarI	SPVarI	strVarII	Family2C3i1	g8
701690	2010	180	13	Clade_Ia	neg	nanVarI	SPVarI	strVarII	Family2C3i2	g8
701691	2004	180	1	Clade_Ia	neg	nanVarI	SPVarI	strVarII	Family2C3i2	g8
701692	2010	700	23	External	TETM	nanVarIII	SPVarI	strVarI	Family1C2i4	g5
701695	2004	180	42	Clade_Ia	neg	nanVarI	SPVarI	strVarII	Family2C3i1	g8
701696	2010	180	2	Clade_Ia	neg	nanVarI	SPVarI	strVarII	Family2C3i2	g8
701697	2004	180	24	Clade_Ia	neg	nanVarI	SPVarI	strVarII	Family2C3i1	g8
701698	2010	180	1	Clade_Ia	neg	nanVarI	SPVarI	strVarII	Family2C3i2	g8
701699	2004	180	1	Clade_Ia	neg	nanVarI	SPVarI	strVarII	Family2C3i1	G4
701700	2010	180	4	Clade_II	neg	nanVarIII	SPVarI	strVarII	Family2C5v1	g6
701701	2004	180	1	Clade_Ia	neg	nanVarI	SPVarI	strVarII	Family2C3i1	g8
701702	2010	180	2	Clade_Ia	neg	nanVarI	SPVarI	strVarI	Family2C3i2	g8
701703	2004	180	1	Clade_Ia	neg	nanVarI	SPVarI	strVarII	Family2C3i1	g8
701704	2015	180	2	Clade_Ia	neg	nanVarI	SPVarI	strVarII	Family2C3i1	g8
701705	2004	180	1	Clade_Ia	neg	nanVarI	SPVarI	strVarII	Family2C3i1	g8
701706	2015	458	8	External	neg	-	SPVarI	strVarI	Family1C1i2	g8
701707	2004	180	2	Clade_Ia	neg	nanVarI	SPVarI	strVarII	Family2C3i1	g8
701709	2004	180	1	Clade_Ia	neg	nanVarI	SPVarI	strVarII	Family2C3i1	g8
701710	2015	180	2	Clade_Ia	neg	nanVarI	SPVarI	strVarII	Family2C3i2	g8
701711	2004	180	11	Clade_Ia	neg	nanVarI	SPVarI	strVarII	Family2C3i1	g8
701712	2015	180	2	Clade_Ia	neg	nanVarI	SPVarI	strVarII	Family2C3i1	g8
701713	2004	1377	5	External	neg	nanVarII	SPVarI	strVarII	Family1C1v1	g6
701715	2004	180	1	Clade_Ia	neg	nanVarI	SPVarI	strVarII	Family2C3i1	g8
701717	2004	180	1	Clade_Ia	neg	nanVarI	SPVarI	strVarII	Family2C3i1	g8
701719	2004	180	25	Clade_Ia	neg	nanVarI	SPVarI	strVarII	Family2C3i2	g8
701721	2004	180	1	Clade_Ia	neg	nanVarI	SPVarI	strVarII	Family2C3i1	g8
701723	2004	180	1	Clade_Ia	neg	nanVarI	SPVarI	strVarII	Family2C3i1	g8
701725	2004	180	25	Clade_Ia	neg	nanVarI	SPVarI	strVarII	Family2C3i1	g8
701727	2004	180	1	Clade_Ia	neg	nanVarI	SPVarI	strVarII	Family2C3i1	g8
701729	2005	180	1	Clade_Ia	neg	nanVarI	SPVarI	strVarII	Family2C3i1	g8
701731	2005	12489	43	External	TETM	-	SPVarI	strVarI	Family2C4v1	g6
701733	2005	180	1	Clade_Ia	neg	nanVarI	SPVarI	strVarII	Family2C3i1	g8
701735	2005	180	1	Clade_Ia	neg	nanVarI	SPVarI	strVarI	Family2C3i1	g8
701736	2005	180	1	Clade_Ia	neg	nanVarI	SPVarI	strVarII	Family2C3i1	g8
701737	2005	NOVEL allele. Closest ST:458(SLV)	8	External	neg	-	SPVarI	strVarI	Family1C1v2	g8
701738	2005	180	1	Clade_Ia	neg	nanVarI	SPVarI	strVarII	Family2C3i2	g8
701739	2005	180	1	Clade_Ia	neg	nanVarI	SPVarI	strVarII	Family2C3i1	g8
701740	2005	232	22	External	neg	nanVarII	SPVarI	strVarII	-	g11
701741	2008	180	2	Clade_Ia	neg	nanVarI	SPVarI	strVarI	Family2C3i1	g8
701742	2008	458	8	External	neg	-	SPVarI	strVarII	Family2C3i1	g8
701743	2008	180	2	Clade_Ia	neg	nanVarI	SPVarI	strVarI	Family2C3i1	g8
703150	2005	458	8	External	neg	-	SPVarI	strVarI	Family1C2v2	g8
703151	2011	NOVEL allele. Closest ST:180(SLV)	2	Clade_Ia	neg	nanVarI	SPVarI	strVarII	Family2C3i2	g8
703152	2014	180	1	Clade_Ia	neg	nanVarI	SPVarI	strVarI	Family2C3i2	g8
703153	2015	180	2	Clade_Ia	neg	nanVarI	SPVarI	strVarII	Family2C3i2	g8
703154	2015	180	1	Clade_Ia	neg	nanVarI	SPVarI	strVarII	Family2C3i1	g8
703158	2005	180	2	Clade_Ia	neg	nanVarI	SPVarI	strVarII	Family2C3i1	g8
703160	2005	180	1	Clade_Ia	neg	nanVarI	SPVarI	strVarII	Family2C3i1	g8
703162	2005	180	17	Clade_Ia	neg	nanVarI	SPVarI	strVarI	Family2C3i2	g8
703164	2005	700	23	External	TETM	nanVarIII	SPVarI	strVarI	Family1C2i4	g5
703166	2005	1377	5	External	neg	nanVarIII	SPVarI	strVarII	Family1C1v1	g9
703168	2005	180	1	Clade_Ia	neg	nanVarI	SPVarI	strVarII	Family2C3i1	g8
703170	2005	180	17	Clade_Ia	neg	nanVarI	SPVarI	strVarI	Family2C3i2	g8
703172	2005	180	1	Clade_Ia	neg	nanVarI	SPVarI	strVarII	Family2C3i2	g8
703174	2005	458	8	External	neg	-	SPVarII	strVarII	Family1C1v2	g8
703176	2005	180	1	Clade_Ia	neg	nanVarI	SPVarI	strVarII	Family2C3i1	g8
703178	2006	180	1	Clade_Ia	neg	nanVarI	SPVarI	strVarII	Family2C3i1	g8
703180	2006	180	1	Clade_Ia	neg	nanVarI	SPVarI	strVarII	Family2C3i1	g8
703182	2006	180	17	Clade_Ia	neg	nanVarI	SPVarI	strVarI	Family2C3i1	g8
703184	2006	180	2	Clade_Ia	neg	nanVarI	SPVarI	strVarII	Family2C3i1	g8
703186	2006	180	1	Clade_Ia	neg	nanVarI	SPVarI	strVarII	Family2C3i2	g8
703188	2006	180	1	Clade_Ia	neg	nanVarI	SPVarI	strVarII	Family2C3i1	g8
703190	2006	180	1	Clade_Ia	neg	nanVarI	SPVarI	strVarII	Family2C3i1	g8
703192	2006	NOVEL allele. Closest ST:180(SLV)	1	Clade_Ia	neg	nanVarI	SPVarI	strVarII	Family2C3i1	g8
703194	2006	180	1	Clade_Ia	neg	nanVarI	SPVarI	strVarII	Family2C3i1	g8
703196	2006	180	1	Clade_Ia	neg	nanVarI	SPVarI	strVarII	Family2C3i1	g8
703198	2006	1220	7	External	neg	nanVarII	SPVarI	strVarI	Family2C5i1	g6
703200	2006	180	2	Clade_Ia	neg	nanVarI	SPVarI	strVarII	Family2C3i1	g8
703202	2006	180	1	Clade_Ia	neg	nanVarIII	SPVarI	strVarII	Family2C3i2	g8
703204	2006	180	1	Clade_Ia	neg	nanVarI	SPVarI	strVarII	Family2C3i1	g8
703206	2006	180	2	Clade_Ia	neg	nanVarI	SPVarI	strVarII	Family2C3i2	g8
703208	2006	180	1	Clade_Ia	neg	nanVarI	SPVarI	strVarI	Family2C3i1	g8
703210	2006	180	1	Clade_Ia	neg	nanVarI	SPVarI	strVarII	Family2C3i1	g8
703214	2006	180	2	Clade_Ia	neg	nanVarI	SPVarI	strVarII	Family2C3i1	g8
703216	2006	180	1	Clade_Ia	neg	nanVarI	SPVarI	strVarII	Family2C3i1	g8
703218	2006	180	1	Clade_Ia	neg	nanVarI	SPVarI	strVarII	Family2C3i2	g8
703220	2006	458	8	External	neg	-	SPVarI	strVarI	Family1C1v2	g8
703222	2006	1220	7	External	neg	nanVarII	SPVarI	strVarI	Family2C5i1	g6
703224	2007	180	1	Clade_Ia	neg	nanVarI	SPVarI	strVarII	Family2C3i2	g8
703226	2007	180	2	Clade_Ia	neg	nanVarI	SPVarI	strVarII	Family2C3i1	g8
703228	2007	180	2	Clade_Ia	neg	nanVarI	SPVarI	strVarI	Family2C3i1	g8
703230	2007	180	1	Clade_Ia	neg	nanVarI	SPVarI	strVarI	Family2C3i1	g8
703232	2007	180	1	Clade_Ia	neg	nanVarI	SPVarI	strVarI	Family2C3i1	g8
703234	2007	180	1	Clade_Ia	neg	nanVarI	SPVarI	strVarII	Family2C3i1	g8
703236	2007	180	11	Clade_Ia	neg	nanVarI	SPVarI	strVarI	Family2C3i1	g8
703238	2007	180	2	Clade_Ia	neg	nanVarI	SPVarI	strVarII	Family2C3i2	g8
703240	2007	180	24	Clade_Ia	neg	nanVarI	SPVarI	strVarI	Family2C3i1	g8
703242	2007	260	9	External	neg	nanVarII	SPVarI	strVarI	Family2C5i1	g6
703244	2007	180	1	Clade_Ia	neg	nanVarI	SPVarI	strVarI	Family2C3i1	g8
703246	2007	1220	7	External	neg	nanVarII	SPVarI	strVarI	Family2C5i1	g6
703248	2007	180	1	Clade_Ia	neg	nanVarI	SPVarI	strVarI	Family2C3i2	g8
703250	2007	180	1	Clade_Ia	neg	nanVarI	SPVarI	strVarII	Family2C3i2	g8
703252	2007	260	9	External	neg	nanVarII	SPVarI	strVarI	Family2C5i1	g3
703254	2007	505	44	Clade_Ib	neg	nanVarIII	SPVarII	strVarI	Family1C1i2	g11
703256	2007	180	1	Clade_Ia	neg	nanVarI	SPVarI	strVarII	Family2C3i1	g8
703259	2007	180	1	Clade_Ia	neg	nanVarI	SPVarI	strVarII	Family2C3i1	g8
703262	2007	180	1	Clade_Ia	neg	nanVarI	SPVarI	strVarII	Family2C3i1	g8
703266	2007	180	1	Clade_Ia	neg	nanVarI	SPVarI	strVarI	Family2C3i2	g8
703269	2007	180	1	Clade_Ia	neg	nanVarI	SPVarI	strVarI	Family2C3i2	g8
703272	2007	180	1	Clade_Ia	neg	nanVarI	SPVarI	strVarII	Family2C3i2	g8
703275	2007	180	1	Clade_Ia	neg	nanVarI	SPVarI	strVarII	Family2C3i1	g8
703279	2007	1377	5	External	neg	nanVarII	SPVarI	strVarII	Family1C1v1	g2
703282	2007	180	1	Clade_Ia	neg	nanVarI	SPVarI	strVarI	Family2C3i1	g8
703285	2007	180	1	Clade_Ia	neg	nanVarI	SPVarI	strVarII	Family2C3i1	g8
703288	2007	180	1	Clade_Ia	neg	nanVarI	SPVarI	strVarII	Family2C3i1	g8
703291	2008	180	1	Clade_Ia	neg	nanVarI	SPVarI	strVarII	Family2C3i2	g8
703295	2008	180	1	Clade_Ia	neg	nanVarI	SPVarI	strVarI	Family2C3i1	g8
703298	2008	180	1	Clade_Ia	neg	nanVarI	SPVarI	strVarII	Family2C3i1	g8
703301	2008	180	1	Clade_Ia	neg	nanVarI	SPVarI	strVarII	Family2C3i1	g8
703304	2008	180	1	Clade_Ia	neg	nanVarI	SPVarI	strVarII	Family2C3i1	g8
703308	2008	180	1	Clade_Ia	neg	nanVarI	SPVarI	strVarII	Family2C3i1	g8
703311	2008	180	1	Clade_Ia	neg	nanVarI	SPVarI	strVarII	Family2C3i1	g8
703314	2008	180	1	Clade_Ia	neg	nanVarI	SPVarI	strVarI	Family2C3i2	g8
703317	2008	180	2	Clade_Ia	neg	nanVarI	SPVarI	strVarII	Family2C3i1	g8
703320	2008	180	1	Clade_Ia	neg	nanVarI	SPVarI	strVarII	Family2C3i1	g8
703324	2008	180	1	Clade_Ia	neg	nanVarI	SPVarI	strVarII	Family2C3i1	g8
703327	2016	180	1	Clade_Ia	neg	nanVarI	SPVarI	strVarII	Family2C3i1	g8
703330	2016	180	4	Clade_II	neg	nanVarIII	SPVarI	strVarII	Family2C5i1	g6
703333	2016	180	4	Clade_II	neg	nanVarIII	SPVarI	strVarII	Family2C5i1	g6
703335	2016	180	2	Clade_Ia	neg	nanVarI	SPVarI	strVarI	Family2C3i1	g8
703338	2016	180	2	Clade_Ia	neg	nanVarI	SPVarI	strVarII	Family2C3i1	g8
703340	2016	180	1	Clade_Ia	neg	nanVarI	SPVarI	strVarII	Family2C3i1	g8
703342	2017	180	1	Clade_Ia	neg	nanVarI	SPVarI	strVarII	Family2C3i1	g8
703344	2017	1377	5	External	neg	nanVarII	SPVarI	strVarII	Family1C1v1	g2
703346	2017	180	4	Clade_II	neg	nanVarIII	SPVarI	strVarI	Family2C5i1	g6
704245	2004	180	1	Clade_Ia	neg	nanVarI	SPVarI	strVarI	Family2C3i1	g8
704246	2005	180	1	Clade_Ia	neg	nanVarI	SPVarI	strVarII	Family2C3i1	g8
704247	2005	180	45	Clade_Ia	neg	nanVarI	SPVarI	strVarII	Family2C3i1	g8
704248	2005	180	2	Clade_Ia	neg	nanVarI	SPVarI	strVarI	Family2C3i1	g8
704249	2005	180	1	Clade_Ia	neg	nanVarI	SPVarI	strVarII	Family2C3i2	g8
704250	2005	180	1	Clade_Ia	neg	nanVarI	SPVarI	strVarII	Family2C3i2	g8
704251	2007	180	2	Clade_Ia	neg	nanVarI	SPVarI	strVarII	Family2C3i1	g8
704252	2008	1220	7	External	neg	nanVarII	SPVarI	strVarI	Family2C5i1	g6
704274	2015	180	2	Clade_Ia	neg	nanVarI	SPVarI	strVarII	Family2C3i1	g8
704275	2016	180	2	Clade_Ia	neg	nanVarI	SPVarI	strVarII	Family2C3i1	g8
706573	2003	180	1	Clade_Ia	neg	nanVarI	SPVarI	strVarII	Family2C3i1	g8
706591	2005	180	2	Clade_Ia	neg	nanVarI	SPVarI	strVarII	Family2C3i1	g8
706600	2006	180	1	Clade_Ia	neg	nanVarI	SPVarI	strVarII	Family2C3i1	g8
706601	2006	458	8	External	neg	-	SPVarI	strVarI	Family2C3i1	g8
706602	2006	233	10	External	neg	nanVarIII	SPVarI	strVarI	Family1C2v3	g11
706603	2006	180	1	Clade_Ia	neg	nanVarI	SPVarI	strVarII	Family2C3i1	g8
706604	2006	180	1	Clade_Ia	neg	nanVarI	SPVarI	strVarI	Family2C3i1	g8
706605	2006	180	2	Clade_Ia	neg	nanVarI	SPVarI	strVarII	Family2C3i1	g8
706606	2007	233	10	External	neg	nanVarI	SPVarI	strVarI	Family1C2v3	g11
706618	2013	180	2	Clade_Ia	neg	nanVarI	SPVarI	strVarII	Family2C3i1	g8
706619	2017	180	3	Clade_II	TET	nanVarIII	SPVarI	strVarII	Family2C5i1	g6
706620	2017	180	3	Clade_II	TET	nanVarIII	SPVarI	strVarII	Family2C5i1	g6
706621	2017	1377	5	External	neg	nanVarII	SPVarI	strVarII	Family1C1v1	g6
706622	2017	180	1	Clade_Ia	neg	nanVarI	SPVarI	strVarII	Family2C3i2	g8
710507	2010	180	2	Clade_Ia	neg	nanVarI	SPVarI	strVarI	Family2C3i2	g8
710528	2009	233	10	External	neg	nanVarIII	SPVarI	strVarI	Family1C2v3	g11
710531	2009	180	1	Clade_Ia	neg	nanVarI	SPVarI	strVarI	Family2C3i1	g8
717902	2013	180	1	Clade_Ia	neg	nanVarI	SPVarI	strVarII	Family2C3i2	g8
720198	2009	180	1	Clade_Ia	neg	nanVarI	SPVarI	strVarII	Family2C3i2	g8
720199	2009	180	1	Clade_Ia	neg	nanVarI	SPVarI	strVarII	Family2C3i2	g8
720210	2009	180	1	Clade_Ia	neg	nanVarI	SPVarI	strVarII	Family2C3i1	g8
720248	2009	180	2	Clade_Ia	neg	nanVarI	SPVarI	strVarII	Family2C3i1	g8
720249	2009	180	2	Clade_Ia	neg	nanVarI	SPVarI	strVarII	Family2C3i2	g8
720252	2009	180	1	Clade_Ia	neg	nanVarI	SPVarI	strVarII	Family2C3i2	g8
756613	2002	180	1	Clade_Ia	neg	nanVarI	SPVarI	strVarI	Family2C3i1	g8
756681	2002	180	1	Clade_Ia	neg	nanVarI	SPVarI	strVarII	Family2C3i1	g8
759505	2002	180	1	Clade_Ia	neg	nanVarI	SPVarI	strVarII	Family2C3i2	g8
697994	2014	1377	5	Failed	neg	nanVarIII	SPVarI	strVarII	Family1C1v1	g9
699721	2014	180	2	Failed	neg	nanVarI	SPVarI	strVarI	-	g8
699772	2015	180	6	Failed	neg	nanVarIII	SPVarI	strVarI	Family1C1i3	g6
701676	2009	180	40	Failed	neg	nanVarI	SPVarI	strVarII	Family2C3i2	g8
701693	2004	378	41	Failed	neg	nanVarII	SPVarI	strVarII	Family1C1v1	g11
701708	2015	458	8	Failed	neg	nanVarIII	SPVarI	strVarI	Family1C2v1	g8
703212	2006	458	8	Failed	neg	nanVarI	SPVarI	strVarI	Family1C1v2	g8
